# Supplementary material for: Low-dose mRNA-1273 COVID-19 vaccine generates durable memory enhanced by cross-reactive T cells
Source: Science. 2021 Oct 22;374(6566):eabj9853. doi: 10.1126/science.abj9853 (PMC8542617; doi:10.1126/science.abj9853)
Supplement: Supplementary file 4 — Data S1 [file science.abj9853_data_s1.zip › science.abj9853_data_s1.xlsx]

## Sheet: Sheet1
25-µg mRNA-1273 vaccinees		Antibodies												Spike-specific CD4+ T cells												Spike-specific CD8+ T cells								CMV-specific CD4+ T cells								CMV-specific CD8+ T cells
		Spike IgG				RBD IgG				PSV Neutralizing antibodies				AIM+ (OX40+CD137+)				Cytokines+ (iCD40L,IFNg, TNFa, IL-2, and/or GzB)				Spike-specific cTFH cells (CXCR5+OX40+CD40L+)				AIM+ (CD69+CD137+)				Cytokines+ (IFNg, TNFa, IL-2, and/or GzB)				AIM+ (OX40+CD137+)				Cytokines+ (iCD40L,IFNg, TNFa, IL-2, and/or GzB)				AIM+ (CD69+CD137+)				Cytokines+ (IFNg, TNFa, IL-2, and/or GzB)
#	Donor ID	Day 1	Day 15 ± 2	Day 43 ± 2	Day 209 ± 7	Day 1	Day 15 ± 2	Day 43 ± 2	Day 209 ± 7	Day 1	Day 15 ± 2	Day 43 ± 2	Day 209 ± 7	Day 1	Day 15 ± 2	Day 43 ± 2	Day 209 ± 7	Day 1	Day 15 ± 2	Day 43 ± 2	Day 209 ± 7	Day 1	Day 15 ± 2	Day 43 ± 2	Day 209 ± 7	Day 1	Day 15 ± 2	Day 43 ± 2	Day 209 ± 7	Day 1	Day 15 ± 2	Day 43 ± 2	Day 209 ± 7	Day 1	Day 15 ± 2	Day 43 ± 2	Day 209 ± 7	Day 1	Day 15 ± 2	Day 43 ± 2	Day 209 ± 7	Day 1	Day 15 ± 2	Day 43 ± 2	Day 209 ± 7	Day 1	Day 15 ± 2	Day 43 ± 2	Day 209 ± 7
1	5722	3	668.969	4861.28	964.86	3	340.2	4063.45	341.497	19	160.155	2412.03	281.837	0.036045	0.2555	0.175165	0.2795	0.005	0.4845	0.408	0.37	0.02	0.077	0.05188	0.0385	0.03	0.194	0.081	0.03	0.005	0.005	0.0257	0.0125	0.076045	0.1155	0.055165	0.1295	0.088	0.15345	0.208	0.067	0.13294	0.194	0.091	0.109	0.1045	0.0731	0.1878	0.0338
2	5723	3	3	1453.37	280.306	3	3	735.526	135.913	19	19	720.601	114.236	0.02	0.021485	0.138965	0.12647	0.005	0.0608	1.542	0.2752	0.02	0.02	0.051715	0.02	0.03	0.0685	1.19927	0.188	0.005	0.033	3.891	1.312	0.038005	0.028485	0.029965	0.06847	0.25711	0.09082	0.05604	0.11317	0.172	0.3635	0.179275	0.03	1.394	0.186	0.149	0.31
3	5724	3	27.0147	1975.63	334.161	3	34.1988	2407.69	336.715	19	19	499.244	95.5892	0.02088	0.252795	0.378215	0.273875	0.005	0.6661	0.7211	0.681	0.02	0.114465	0.206325	0.14623	0.03	0.184545	0.2955	0.1105	0.005	0.0545	0.0764	0.0189	0.04488	0.02	0.023215	0.082875	0.01379	0.005	0.00807	0.005	0.194	0.053545	0.03	0.0485	0.0182	0.0068	0.0196	0.005
4	5725	3	140.863	2632.21	303.956	3	204.983	4117.14	284.466	19	38.0598	3856.15	246.797	0.02	0.054185	0.124735	0.19067	0.005	0.215	0.3849	0.3514	0.02	0.02	0.02	0.039535	0.03	0.03	0.082	0.06335	0.005	0.005	0.06	0.048	0.02	0.039185	0.031735	0.02	0.005	0.005	0.005	0.005	0.03	0.03	0.03	0.03	0.005	0.005	0.005	0.005
5	5726	3	136.366	2373.71	364.137	3	149.058	3121.14	279.38	19	19	2891.44	431.134	0.06152	0.136905	0.427425	0.3575	0.005	0.0949	0.393	0.253	0.02	0.034	0.083235	0.06923	0.03	0.0655	0.2995	0.11083	0.005	0.005	0.091	0.0668	0.07052	0.02	0.137425	0.0405	0.035	0.005	0.005	0.005	0.03	0.03	0.0665	0.05683	0.068	0.005	0.005	0.005
6	5727	6.75789	408.125			3	77.3899			19	19			0.0675	0.17005			0.012	0.0653			0.02	0.09901			0.03	0.03			0.005	0.1752			0.0675	0.14005			0.005	0.04231			0.03	0.03			0.005	0.005
7	5728	3	3	204.554	26.5429	3	153.976	316.973	17.6048	19	19	108.21	19	0.02	0.05575	0.0886	0.0985	0.005	0.019	0.0854	0.016	0.02	0.02	0.02	0.02	0.03	0.084	0.03	0.03	0.005	0.0088	0.005	0.012	0.119395	0.26375	0.2186	0.3185	0.084	0.06	0.10443	0.053	0.03	0.214	0.0915	0.0635	0.0379	0.1136	0.162	0.124
8	5729	3	96.6651	2697.69	280.383	3	26.7759	3405.58	189.002	19	19	1302.11	50.7978	0.02	0.064	0.04008	0.02567	0.005	0.0457	0.0201	0.005	0.027	0.042	0.024	0.02771	0.03	0.106	0.03	0.03	0.005	0.0097	0.005	0.005	0.02079	0.02	0.02	0.02	0.01317	0.005	0.01108	0.005	0.03	0.03	0.03	0.03	0.005	0.025	0.005	0.0094
9	5730	4.88457	13.3051	294.292	67.7338	3	12.1676	225.137	32.6054	19	19	177.619	19	0.02	0.078	0.3418	0.399	0.005	0.054	0.245	0.2909	0.02	0.02399	0.08283	0.06	0.03	0.03	0.16	0.15192	0.005	0.005	0.0095	0.018	0.22533	0.298	0.3418	0.479	0.336	0.649	0.299	0.70137	1.357	1.24	0.97	1.01192	0.09	0.152	0.1228	0.31
10	5731	3	372.049	3068.56	268.355	3	513.95	7210.45	633.006	19	38.838	3454.27	525.356	0.02	0.157			0.005	0.039	0.6397	0.215	0.02	0.067			0.03	0.03			0.005	0.005	0.0449	0.0085	0.02	0.021			0.0419	0.005	0.012	0.005	0.03	0.03			0.005	0.005	0.005	0.005
11	5732	3	34.9296	793.748	129.88	3.16084	64.871	1153.75	156.543	19	19.9066	446.177	141.015	0.0685	0.215	0.298	0.278	0.0143	0.0104	0.175	0.1959	0.02	0.06378	0.05094	0.0495	0.03	0.03	0.146	0.1355	0.005	0.005	0.0198	0.005	0.2315	0.205	0.168	0.198	0.04232	0.06135	0.05499	0.02664	0.03	0.03	0.03	0.03	0.017	0.026	0.071	0.012
12	5733	3	8.69803	577.901	144.785	4.76232	12.6093	1531.96	181.974	19	19	2304.63	166.556	0.02	0.0445	0.4255	0.06161	0.005	0.0321	1.0159	0.3433	0.02	0.02	0.1205	0.02	0.03	0.03	0.03	0.03	0.005	0.02	0.0278	0.0185	0.263075	0.1155	0.4555	0.25061	0.23153	0.1042	0.23555	0.16563	0.5185	1.191	0.724	0.573	0.055	0.097	0.0406	0.032
13	5734	3	49.3243	1243.09	325.289	3	70.1352	2456.39	397.023	19	19	903.684	227.267	0.0865	0.078205	0.318	0.3185	0.103	0.1077	0.5331	0.3859	0.02	0.025	0.088	0.0915	0.03	0.03	0.03	0.03	0.005	0.007	0.104	0.0704	0.2865	0.093205	0.158	0.1385	0.335	0.051	0.07	0.538	0.03	0.03	0.03	0.03	0.3801	0.6204	0.736	1.407
14	5735	3.97305	300.114	2004.04	250.132	3	109.991	1425.56	116.307	19	25.6754	1048.74	121.434	0.02	0.082375	0.0884	0.042645	0.005	0.0329	0.3004	0.156	0.02	0.0435	0.044085	0.029855	0.03	0.03	0.03	0.03	0.005	0.072	0.024	0.005	0.02854	0.02	0.02	0.02	0.023	0.005	0.03053	0.005	0.03	0.03	0.03	0.285	0.0803	0.02	0.005	0.0388
15	5736	3	6.40521	716.386	79.6329	3	16.8881	1469.45	150.753	19	19	804.684	39.824	0.02	0.116455	0.12705	0.06731	0.005	0.1279	0.1983	0.0949	0.02	0.03871	0.02913	0.02	0.03	0.03	0.0655	0.03	0.005	0.022	0.011	0.0375	0.02	0.02	0.02	0.02	0.005	0.0129	0.005	0.005	0.03	0.03	0.03	0.03	0.005	0.01	0.005	0.005
16	5737	3	8.20401	536.393	160.243	3	3	1169.06	160.042	19	19	531.956	61.8803	0.02	0.115845	0.761705	0.488945	0.005	0.005	1.0154	0.7964	0.02	0.03623	0.18504	0.05	0.03	0.03	0.168575	0.220555	0.005	0.005	0.016	0.2688	0.057415	0.02	0.021705	0.02	0.005	0.005	0.005	0.005	0.044025	0.03	0.03	0.03	0.005	0.005	0.005	0.005
17	5738	3	1039.24	3176.44	220.905	3	329.536	3495.85	236.661	19	24.2718	1400.23	56.0974	0.03112	0.11581	0.320605	0.16914	0.047	0.074	0.2433	0.0916	0.02	0.032955	0.106985	0.06525	0.03	0.03	0.103	0.03	0.005	0.0097	0.005	0.0085	0.27812	0.14581	0.400605	0.28914	0.12184	0.075	0.18105	0.14364	0.351	0.2845	0.333	0.36515	0.079	0.1442	0.0999	0.03
18	5739	3	288.832	560.155	55.1989	3	38.8529	785.777	59.7624	19	19	331.651	19	0.02	0.2005	0.13715	0.305	0.005	0.01	0.256	0.0493	0.076	0.1145	0.02	0.117	0.03	0.03	0.03	0.03	0.005	0.018	0.0099	0.005	1.23007	1.3305	1.05715	1.385	0.796	0.936	0.923	0.679	1.842	1.6075	1.495	1.235	0.841	0.85	0.75	0.392
19	5740	3	39.9777	1240.85	144.52	3	42.4006	579.291	58.4668	19	19	732.233	40.3584	0.02	0.2255	0.268	0.135	0.005	0.0511	0.431	0.039	0.02	0.1725	0.02	0.084	0.03	0.03	0.03	0.03	0.005	0.005	0.054	0.005	0.297	0.2155	0.268	0.235	0.00905	0.01611	0.127	0.022	0.701	0.58	0.56	0.568	0.239	0.274	0.345	0.438
20	5741	3	53.7127	2673.88	698.103	3	22.7438	3157.95	392.807	19	19	3371.38	1295.28	0.265	0.485	0.585	1.38	0.0507	0.3331	0.8981	1.1036	0.02	0.177	0.02	0.02	0.03	0.2355	0.175	1.54	0.005	0.0139	0.0217	0.0525	0.415	0.355	0.325	0.71	0.005	0.005	0.005	0.005	0.03	0.4155	0.465	0.03	0.005	0.005	0.0066	0.005
21	5742	3	91.9782	1225.45	147.995	3	78.499	953.408	140.723	19	25.8978	1515.25	106.036	0.02	0.1235	0.3915	0.343035	0.005	0.0733	0.369	0.108	0.02	0.02	0.06876	0.0344375	0.03	0.03	1.075	0.418	0.005	0.2273	0.3356	0.223	0.451045	0.3735	0.3115	0.483035	0.1315	0.066	0.15	0.109	1.996	1.065	1.135	1.388	0.2601	0.2123	0.3734	0.7841
22	5743	3	441.951	3335.38	1341.01	3	454.289	3910.46	1500.7	19	31.8554	2689.45	1363.85	0.02	0.076	0.10205	0.06118	0.005	0.076	0.167	0.021	0.02	0.02	0.03232	0.02	0.03	0.03	0.03	0.03	0.005	0.015	0.0626	0.0077	0.02	0.02	0.02	0.02	0.005	0.028	0.01217	0.005	0.03	0.03	0.03	0.03	0.005	0.005	0.009	0.005
23	5744	3	45.7682	2329.68	324.273	3	64.1219	1764.74	173.927	19	19	1063.73	79.3129	0.025655	0.07538	0.1562	0.076785	0.005	0.0146	0.4274	0.1232	0.02	0.06029	0.07966	0.05115	0.03	0.03	0.03	0.03	0.005	0.042	0.258	0.022	0.183655	0.27038	0.2462	0.186785	0.66744	0.3657	0.441	0.49309	1.58	2.3015	1.561	1.8455	2.572	0.49	1.635	2.194
24	5745	3	59.7293	2286.67	239.267	22.2668	1825.9	852.195	159.606	19	19	2729	131.243	0.075	0.315	0.265	0.2745	0.005	0.462	0.1641	0.071	0.02	0.1905	0.13	0.116	0.03	0.875	0.41	0.03	0.005	0.573	0.087	0.0191	0.145	0.205	0.105	0.2245	0.128	0.164	0.06263	0.081	0.765	0.605	0.61	0.61	0.166	0.287	0.261	0.371
25	5746	3	60.3486	1611.19	245.563	3	39.1353	1314.68	105.549	19	19	753.049	146.769	0.0745	0.3495	0.1765	0.126	0.027	0.2924	0.2195	0.078	0.02	0.275	0.1395	0.02	0.03	0.03	0.03	0.03	0.005	0.016	0.0144	0.005	0.0275	0.1095	0.0255	0.053	0.047	0.00945	0.02722	0.005	0.03	0.03	0.03	0.03	0.034	0.0256	0.005	0.005
26	5747	3	124.242	2151.49	195.062	3	146.338	2883.12	186.864	19	19	2026.41	130.475	0.1055	0.353	0.464	0.5085	0.0179	0.2741	0.647	0.1182	0.02	0.097	0.118	0.083	0.03	0.03	0.365	0.03	0.005	0.0248	0.07	0.0084	0.2955	0.393	0.424	0.4185	0.16694	0.273	0.088	0.04716	1.12	1.55	1.675	0.8745	0.102	0.694	0.277	0.231
27	5748	3	341.143			3	161.792			19	306.198			0.135	0.3725			0.0141	0.084			0.0945	0.188785			0.03	0.2695			0.005	0.044			0.038	0.1325			0.01214	0.005			0.1305	0.1995			0.005	0.005
28	5749	3	54.5859	2267.07	151.74	3	32.2411	1188.02	87.5686	19	19	789.594	31.1421	0.02	0.05287	0.174275	0.06998	0.005	0.0193	0.1915	0.244	0.02	0.02149	0.074975	0.02518	0.03	0.0665	0.416405	0.08982	0.005	0.005	0.449	0.075	0.02	0.02	0.020275	0.02	0.005	0.02529	0.005	0.005	0.03	0.03	0.042405	0.03	0.033	0.005	0.005	0.005
29	5750	3	142.299	1794.6	99.9708	3	53.7537	1182.6	48.568	19	19	1305.57	30.7798	0.0305	0.075575	0.093715	0.069645	0.005	0.0384	0.012	0.035	0.02	0.02	0.02	0.02	0.03	0.03	0.03	0.03	0.005	0.005	0.005	0.005	0.02	0.02	0.022715	0.02	0.005	0.005	0.005	0.01423	0.03	0.03	0.03	0.03	0.005	0.005	0.005	0.005
30	5751	3	120.374	1013.04	291.69	3	90.362	782.332	195.005	19	19	204.625	37.0664	0.02519	0.13544	0.23155	0.123395	0.005	0.0396	0.117	0.106	0.02	0.04573	0.120905	0.028655	0.03	0.03	0.03	0.03	0.005	0.005	0.016	0.005	0.14219	0.21544	0.23155	0.283395	0.097	0.03659	0.0454	0.018	0.637	0.615	0.6105	0.761	0.0674	0.0616	0.0856	0.0582
31	5752	3	71.3134	1872.97	392.028	3	51.6087	2102.57	196.49	19	19	911.831	205.659	0.052	0.3025	0.439	0.227	0.0357	0.2823	0.419	0.3157	0.0275	0.148	0.1385	0.0585	0.03	0.235	0.03	0.03	0.005	0.048	0.007	0.005	0.409	0.3325	0.429	0.257	0.35	0.31721	0.248	0.46366	0.96	0.745	0.825	0.556	0.197	0.337	0.2264	0.292
32	5753	3	167.305	1093.95	101.19	3	54.2724	1661.31	79.5623	19	19	616.744	33.3218	0.077	0.174785	0.336	0.2325	0.014	0.093	0.18	0.081	0.02	0.065	0.072375	0.0465	0.03	0.03	0.03	0.03	0.005	0.005	0.084	0.017	0.02	0.038785	0.02	0.0515	0.005	0.005	0.005	0.005	0.03	0.03	0.03	0.03	0.005	0.005	0.005	0.005
33	5754	3	178.53	1670.81	340.33	3	151.543	1529.61	234.606	19	21.877	1509.15	214.965	0.050485	0.1575	0.184385	0.15385	0.0212	0.2056	0.323	0.386	0.05739	0.0595	0.097805	0.0453595	0.03	0.03	0.219	0.1695	0.005	0.0759	0.005	0.033	0.02	0.0875	0.035385	0.02485	0.02516	0.05761	0.005	0.01151	0.03	0.03	0.03	0.03	0.02	0.0627	0.005	0.005
34	5755	3	396.568	3991.59	642.963	3	526.261	4254.93	621.558	19	59.9516	3165.17	722.331	0.0925	0.384	0.345	0.232	0.0094	0.1006	0.2305	0.0403	0.021495	0.1275	0.082	0.03853	0.03	0.03	0.03	0.03	0.005	0.0244	0.005	0.005	0.2525	0.364	0.195	0.182	0.03544	0.08057	0.03164	0.01731	0.03	0.03	0.03	0.03	0.005	0.014	0.005	0.031
35	5756	3	16.2853	366.109	75.9987	3	11.4219	340.659	42.0575	19	19	224.986	19	0.14	0.6385	0.387	0.167	0.09	0.0075	0.161	0.0799	0.062	0.2455	0.10339	0.072985	0.03	0.096	0.087	0.0445	0.005	0.005	0.005	0.005	0.62	0.8085	0.797	0.407	0.331	0.52547	0.90868	0.264	0.4825	0.576	0.507	0.2385	0.114	0.075	0.07	0.046
